# Supplementary material for: Construction of Chemically Bonded Interface of Organic/Inorganic g-C3N4/LDH Heterojunction for Z-Schematic Photocatalytic H2 Generation
Source: Nanomaterials (Basel). 2021 Oct 18;11(10):2762. doi: 10.3390/nano11102762 (PMC8539041; doi:10.3390/nano11102762)
Supplement: Supplementary file 1 [file nanomaterials-11-02762-s001.zip]

Archive with 1 entries (1 files):
- nanomaterials-1415208-supplementary.pdf
